# Supplementary material for: Oral and rectal colonization of Gram-negative antimicrobial-resistant bacteria and Methicillin-resistant Staphylococcus aureus in one long-term care facility and changes in professional oral hygiene care: Cross-sectional and interventional study
Source: PLoS One. 2026 Mar 3;21(3):e0343092. doi: 10.1371/journal.pone.0343092 (PMC12956076; doi:10.1371/journal.pone.0343092)
Supplement: S1 Table — The primers used in this study are listed. (XLSX) [file pone.0343092.s001.xlsx]

## Sheet: Sheet1
Supplemental Table 1. Primer information for PCR
	Primer	Sequence	Gene	Reference
ESBL	CTX-M-1-F	GCT GTT GTT AGG AAG TGT GC	blaCTX-M-1	Shibata et al., 2006 a
	CTX-M-1-R	CCA TTG CCC GAG GTG AAG
	CTX-M-2-F	ACG CTA CCC CTG CTA TTT	blaCTX-M-2	Shibata et al., 2006 a
	CTX-M-2-R	GCT TTC CGC CTT CTG CTC
	CTX-M-8-F	CGG ATG ATG CTA ATG ACA AC	blaCTX-M-8	Shibata et al., 2006 a
	CTX-M-8-R	GTC AGA TTG CGA AGC GTC
	CTX-M-9-F	GCA GAT AAT ACG CAG GTG	blaCTX-M-9	Shibata et al., 2006 a
	CTX-M-9-R	CGG CGT GGT GGT GTC TCT
	TEM-f	CCG TGT CGC CCT TAT TCC	blaTEM	Yagi T et al., 2000 b
	TEM-r	AGG CAC CTA TCT CAG CGA
	SHV-f	TCG GGC CGC GTA GGC ATG AT	blaSHV	Leung M et al., 1997 c
	SHV-r	AGC AGG GCG ACA ATC CCG CG
Carbapenemase	IMP-F	GGAATAGAGTGGCTTAAYTCTC	blaIMP	Poirel L et al., 2011 d
	IMP-R	GGTTTAAYAAAAACAACCACC
	VIM-F	GATGGTGTTTGGTCGCATA	blaVIM	Poirel L et al., 2011 d
	VIM-R	CGAATGCGCAGCACCAG
	OXA-F	GCGTGGTTAAGGATGAACAC	blaOXA-48	Poirel L et al., 2011 d
	OXA-R	CATCAAGTTCAACCCAACCG
	NDM-F	GGTTTGGCGATCTGGTTTTC	blaNDM	Poirel L et al., 2011 d
	NDM-R	CGGAATGGCTCATCACGATC
	KPC-Fm	CGTCTAGTTCTGCTGTCTTG	blaKPC	Poirel L et al., 2011 d
	KPC-Rm	CTTGTCATCCTTGTTAGGCG
S. aureus	Sa-nuc-F1	gttgtagtttcaagtctaag	nucA
	Sa-nuc-R1	tatcaccatcaatcgct
MRSA	Sa-mecA2-F491	atacaggaacagcatatgag	mecA
	Sa-mecA2-R683	gcgaaatcacttaaatattcat
a Shibata N. et al. PCR classification of CTX-M-type beta-lactamase genes identified in clinically isolated gram-negative bacilli in Japan. Antimicrob Agents Chemother. 2006; 50(2):791-5. b Yagi T. et al. A preliminary survey of extended-spectrum beta-lactamases (ESBLs) in clinical isolates of Klebsiella pneumoniae and Escherichia coli in Japan. FEMS Microbiol Lett. 2000; 184(1):53-6. c Lenug M. …
