# Supplementary material for: Oral and rectal colonization of Gram-negative antimicrobial-resistant bacteria and Methicillin-resistant Staphylococcus aureus in one long-term care facility and changes in professional oral hygiene care: Cross-sectional and interventional study
Source: PLoS One. 2026 Mar 3;21(3):e0343092. doi: 10.1371/journal.pone.0343092 (PMC12956076; doi:10.1371/journal.pone.0343092)
Supplement: S2 Table — The detail of ARB colonization from oral and rectal sample in the cross-sectional study are shown. For each subject, we summarized the bacterial species of ARB, the ESBL gene types and the number of different species of ARB which they had in the cross-sectional study. (XLSX) [file pone.0343092.s002.xlsx]

## Sheet: Sheet1
Supplemental Table 2. ARB colonization in the cross-sectional study
	Oral isolates												Subjects	Rectal isolates
	GN-ARB									S. aureus	MRSA	Candida		GN-ARB							S. aureus
Subjects	ESBL-producing gene	Number of Bacterial species	E. coli	P. aeruginosa	P. mirabilis	A. ursingii	S. maltophilia	K. oxytoca	Others					ESBL-producing gene	Number of Bacterial species	E. coli	P. aeruginosa	P. mirabilis	K. oxytoca	Others
01	M2	1	-	-	+	-	-	-	-	+	+	-	01	TEM,M9	1	+	-	-	-	-	-
02	-	1	-	-	-	-	+	-	-	-	-	-	02	M9	1	+	-	-	-	-	-
03	M2	1	-	-	+	-	-	-	-	+	+	+	03	M2	1	-	-	+	-	-	+
04	M2	1	-	-	+	-	-	-	-	+	+	-	04	-	2	-	-	+	-	C. freundii	+
05	M9, TEM	1	+	-	-	-	-	-	-	+	-	+	05	TEM,M9	2	+	+	-	-	-	-
06	-	0	-	-	-	-	-	-	-	+	+	+	06	M1	1	+	-	-	-	-	+
07	-	0	-	-	-	-	-	-	-	+	+	+	07	-	0	-	-	-	-	-	-
08	-	1	-	-	-	+	-	-	-	-	-	+	08	-	0	-	-	-	-	-	+
09	-	0	-	-	-	-	-	-	-	-	-	-	09	M9	2	+	-	-	-	S. marcescens	-
10	-	0	-	-	-	-	-	-	-	+	+	+	10	M9	2	+	+	-	-	-	+
11	-	0	-	-	-	-	-	-	-		-	+	11	M9	1	+	-	-	-	-	-
12	-	0	-	-	-	-	-	-	-	+	+	+	12	M9	2	+	-	+	-	-	-
13	-	0	-	-	-	-	-	-	-	+	-	+	13	-	1	-	+	-	-	-	+
14	-	0	-	-	-	-	-	-	-	-	-	+	14	-	1	+	-	-	-	-	-
15	-	0	-	-	-	-	-	-	-	+	-	+	15	TEM	1	+	-	-	-	-	+
16	-	0	-	-	-	-	-	-	-	+	-	+	16	M9	2	+	+	-	-	-	+
17	-	1	-	-	-	+	-	-	-	+	+	+	17	-	1	-	+	-	-	-	+
19	M9	3	+	-	-	+	+	-	-	-	-	+	19	TEM,M9	1	+	-	-	-	-	-
22	-	1	-	-	-	+	-	-	-	-	-	+	22	M1	2	+	+	-	-	-	-
26	-	0	-	-	-	-	-	-	-	-	-	+	26	-	1	-	+	-	-	-	-
28	-	0	-	-	-	-	-	-	-	-	-	+	28	TEM	1	+	-	-	-	-	-
29	-	0	-	-	-	-	-	-	-	+	-	+	29	TEM,M1	1	+	-	-	-	-	+
30	-	3	-	-	-	+	+	-	P. koreensis	+	-	-	30	-	2	+	+	-	-	-	+
31	-	1	-	-	-	+	-	-	-	-	-	+	31	-	0	-	-	-	-	-	-
33	-	4	-	+	-	-	+	+	P. plecoglossicida	+	+		33	M9	2	+	-	-	+	-	-
34	-	0	-		-	-	-	-	-	-	-	-	34	M9	1	+	-	-	-	-	-
37	-	1	-	+	-	-	-	-	-	+	+	+	37	-	1	-	+	-	-	-	-
38	-	1	-	-	-	-	+	-	-	+	+	+	38	M9	1	+	-	-	-	-	+
39	M9	1	+	-	-	-	-	-	-	-	-	-	39	M9	1	+	-	-	-	-	+
40	-	0	-	-	-	-	-	-	-	+	-	-	40	-	0	-	-	-	-	-	+
41	M9	2	+	-	-	+	-	-	-	+	-	+	41	-	0	-	-	-	-	-	-
42	-	0	-	-	-	-	-	-	-	-	-	-	42	-	0	-	-	-	-	-	-
43	-	0	-	-	-	-	-	-	-	-	-	+	43	-	0	-	-	-	-	-	-
44	-	0	-	-	-	-	-	-	-	-	-	-	44	-	0	-	-	-	-	-	-
45	-	0	-	-	-	-	-	-	-	-	-	-	45	M9	1	+	-	-	-	-	-
46	M9	1	+	-	-	-	-	-	-	-	-	+	46	M9	1	+	-	-	-	-	-
49	-	1	-	+	-	-	-	-	-	+	+	+	49	M2	2	-	+	+	-	-	-
50	-	0	-	-	-	-	-	-	-	+	+	+	50	TEM,SHV,M1,M9	2	+	-	-	-	K. pneumoniae	-
53	-	0	-	-	-	-	-	-	-	+	+	-	53	M2	2	-	+	+	-	-	-
54	-	0	-	-	-	-	-	-	-	-	-	+	54	-	1	-	+	-	-	-	-
56	M1,TEM,SHV	2	-	+	-	-	-	-	K. penumoniae	-	-	-	56	M1	3	+	+	-	-	K. pneumoniae	-
57	-	0	-		-	-	-	-	-	-	-	+	57	-	0	-		-	-	-	+
59	-	1	-	+	-	-	-	-	-	-	-	-	59	-	1	-	+	-	-	-	-
60	-	0	-	-	-	-	-	-	-	-	-	+	60	-	0	-	-	-	-	-	-
61	-	0	-	-	-	-	-	-	-	-	-	+	61	-	0	-	-	-	-	-	-
62	-	0	-	-	-	-	-	-	-	-	-	+	62	M9	1	+	-	-	-	-	-
63	-	0	-	-	-	-	-	-	-	+	+	+	63	-	1	+	-	-	-	-	+
64	-	2	-	-	-	+	-	-	S. marcescens	+	+	+	64	TEM,M9	1	+	-	-	-	A. baumanii	-
65	-	0	-	-	-	-	-	-	-	+	+	+	65	TEM,SHV,M1,M9	2	+	-	-	-	K. pneumoniae	+
66	-	0	-	-	-	-	-	-	-	-	-	+	66	-	0	-	-	-	-	-	-
67	-	0	-	-	-	-	-	-	-	-	-	+	67	-	1	-	-	-	-	P. nitroreducens	-
69	-	0	-	-	-	-	-	-	-	-	-	+	69	M9	1	+	-	-	-	-	-
70	-	0	-	-	-	-	-	-	-	-	-	-	70	M9	1	+	-	-	-	-	-
71	-	0	-	-	-	-	-	-	-	+	-	+	71	-	1	-	+	-	-	-	-
73	-	0	-	-	-	-	-	-	-	+	-	-	73	-	0	-	-	-	-	-	+
74	-	0	-	-	-	-	-	-	-	-	-	+	74	M9	1	+	-	-	-	-	-
75	-	0	-	-	-	-	-	-	-	-	-	+	75	M9	1	+	-	-	-	-	-
