# Supplementary material for: Oral and rectal colonization of Gram-negative antimicrobial-resistant bacteria and Methicillin-resistant Staphylococcus aureus in one long-term care facility and changes in professional oral hygiene care: Cross-sectional and interventional study
Source: PLoS One. 2026 Mar 3;21(3):e0343092. doi: 10.1371/journal.pone.0343092 (PMC12956076; doi:10.1371/journal.pone.0343092)
Supplement: S3 Table — We show the bacterial species, antimicrobial susceptibility and ESBL gene of bacterial strains (GN-ARB) isolated in the cross-sectional study. (XLSX) [file pone.0343092.s003.xlsx]

## Sheet: Sheet1
Supplemental Table 3. Bacterial strains in the cross-sectional study
Strain No						Antimicrobial susceptibility (MIC)											ESBL gene						Carbapenemase gene
ID	Site (o: oral cavity, s: rectum)	plate	No	Subject No.	Bacterial species	C T X	C T R X	MEPM	IPM	AZT	CAZ	CFPM	CMZ	PIPC/TAZ	LVFX	ESBL	TEM	SHV	CTX-M-1	CTX-M-2	CTC-M-8	CTX-M-9	KPC	IMP	NDM	VIM	OXA-48	GES
07A01	o	e	1	1	P. mirabilis	>2	>2	<=0.25	2	<=1	<=1	16	<=4	<=4	1	+				+
07A02	o	e	1	2	S. maltophilia			>8	>8	>16	>16	>16			1
07A03	o	e	1	3	P. mirabilis	>2	>2	<=0.25	2	>8	<=1	>16	<=4	<=4	1	+				+
07A04	o	e	1	4	P. mirabilis	>2	>2	<=0.25	2	<=1	<=1	>16	<=4	<=4	1	+				+
07A05	o	e	1	5	E. coli	>2	>2	<=0.25	<=0.5	>8	4	>16	<=4	<=4	>4	+	+					+
07A08	o	e	1	8	A. ursingii			1	<=0.5	>16	>16	16			<=0.5
07A17	o	e	1	17	A. ursingii			<=0.5	<=0.5	>16	8	2			<=0.5
07A19	o	e	1	19	E. coli	>2	>2	<=0.25	<=0.5	8	<=1	16	<=4	<=4	>4	+						+
07A19	o	e	2	19	A. ursingii			<=0.5	<=0.5	>16	16	4			<=0.5
07A19	o	c	3	19	S. maltophilia			>8	>8	>16	<=1	2			<=0.5
07A22	o	e	1	22	A. ursingii			<=0.5	<=0.5	16	8	8			<=0.5
07A30	o	e	1	30	A. ursingii			<=0.5	<=0.5	>16	8	2			<=0.5
07A30	o	c	2	30	P. koreensis			<=0.5	2	>16	>16	8		8	<=0.5
07A30	o	e	5	30	S. maltophilia			>8	>8	>16	>16	>16			<=0.5
07A31	o	e	1	31	A. ursingii			<=0.5	<=0.5	>16	16	4			<=0.5
07A33	o	e	2	33	K. oxytoca	2	>2	<=0.25	<=0.5	>8	<=1	2	<=4	>64	>4
07A33	o	c	9	33	P. aeruginosa			>8	>8	>16	>16	>16		>64	8
07A33	o	e	2	33	P. plecoglossicida			2	<=0.5	16	2	2		8	1
07A33	o	e	3	33	S. maltophilia			>8	>8	>16	>16	>16			<=0.5
07A37	o	e	1	37	P. aeruginosa			>8	>8	>16	>16	>16		>64	4
07A38	o	c	1	38	S. maltophilia			>8	>8	>16	>16	>16			<=0.5
07A39	o	e	4	39	E. coli	>2	>2	<=0.25	<=0.5	>8	8	>16	<=4	<=4	>4	+						+
07A39	o	c	6	39	E. cloacae	>2	>2	<=0.25	2	4	8	<=1	>32	<=4	2
07A39	o	c	5	39	P. fulva			4	<=0.5	>16	2	8		8	4
07A39	o	c	7	39	S. maltophilia			>8	>8	>16	8	>16			<=0.5
07A41	o	e	2	41	E. coli	>2	>2	<=0.25	<=0.5	>8	8	>16	<=4	<=4	>4	+						+
07A41	o	e	1	41	A. ursingii			<=0.5	<=0.5	>16	16	8			<=0.5
07A46	o	e	1	46	E. coli	>2	>2	<=0.25	<=0.5	>8	>8	>16	<=4	<=4	>4	+						+
07A49	o	e	2	49	P. aeruginosa			1	4	8	4	8		8	<=0.5
07A56	o	e	1	56	K. pneumoniae	>2	>2	<=0.25	1	>8	>8	>16	<=4	<=4	1	+	+	+	+
07A56	o	c	3	56	P. aeruginosa			1	2	>16	8	>16		8	<=0.5
07A59	o	c	2	59	P. aeruginosa			8	8	>16	8	16		16	8
07A64	o	e	2	64	A. ursingii			<=0.5	<=0.5	>16	8	2			<=0.5
07A64	o	e	1	64	S. marcescens		>2	<=0.25		>8	4	>16	8	<=4	2
07A01	r	e	1	1	E. coli	>2	>2	<=0.25	<=0.5	8	2	>16	<=4	<=4	>4	+	+					+
07A02	r	e	1	2	E. coli	>2	>2	<=0.25	<=0.5	8	2	16	<=4	<=4	>4	+						+
07A03	r	e	1	3	Proteus mirabilis	>2	>2	<=0.25	2	>8	<=1	>16	<=4	<=4	1	+				+
07A04	r	e	2	4	Proteus mirabilis	>2	>2	<=0.25	2	>8	<=1	>16	<=4	<=4	1	+				+
07A04	r	c	1	4	C. freundii	>2	>2	<=0.25	1	>8	>8	<=1	32	32	<=0.12
07A05	r	e	1	5	E. coli	>2	>2	<=0.25	<=0.5	>8	4	>16	<=4	<=4	>4	+	+					+
07A05	r	c	2	5	P. aeruginosa			<=0.5	1	4	4	4		<=4	<=0.5
07A06	r	e	1	6	E. coli	>2	>2	<=0.25	<=0.5	>8	>8	>16	<=4	<=4	>4	+			+
07A09	r	e	1	9	E. coli	>2	>2	<=0.25	<=0.5	8	8	4	<=4	<=4	>4	+						+
07A09	r	c	2	9	S. marcescens	<=0.5	<=0.5	<=0.25	2	<=1	<=1	<=1	32	<=4	1
07A10	r	e	1	10	E. coli	>2	>2	<=0.25	<=0.5	>8	>8	8	<=4	<=4	>4	+						+
07A10	r	c	2	10	P. aeruginosa			1	1	>16	16	>16		64	>8
07A11	r	e	1	11	E. coli	>2	>2	<=0.25	<=0.5	2	<=1	<=1	<=4	<=4	4	+						+
07A12	r	e	2	12	E. coli	>2	>2	<=0.25	<=0.5	8	8	>16	<=4	<=4	>4	+						+
07A12	r	c	3	12	Proteus mirabilis	<=0.5	<=0.5	<=0.25	2	<=1	<=1	<=1	<=4	<=4	1
07A13	r	e	1	13	P. aeruginosa			1	1	>16	16	>16		>64	>8
07A14	r	e	1	14	E. coli	>2	>2	<=0.25	<=0.5	8	8	8	<=4	<=4	>4	+						+
07A15	r	c	1	15	E. coli	2	>2	<=0.25	<=0.5	<=1	<=1	<=1	16	<=4	>4	+	+
07A16	r	e	1	16	E. coli	>2	>2	<=0.25	<=0.5	>8	>8	>16	<=4	<=4	>4	+						+
07A16	r	c	3	16	P. aeruginosa			<=0.5	1	4	2	2		16	2
07A17	r	c	1	17	P. aeruginosa			<=0.5	8	2	2	4		<=4	2
07A19	r	c	2	19	E. coli	>2	>2	<=0.25	<=0.5	>8	>8	>16	<=4	<=4	>4	+	+					+
07A19	r	e	1	19	E. coli	>2	>2	<=0.25	<=0.5	>8	>8	>16	<=4	<=4	>4	+						+
07A22	r	e	1	22	E. coli	>2	>2	<=0.25	<=0.5	>8	>8	>16	16	<=4	>4	+			+
07A22	r	c	3	22	P. aeruginosa			1	2	16	4	4		8	>8
07A26	r	c	1	26	P. aeruginosa			1	1	16	4	8		16	>8
07A28	r	c	1	28	E. coli	<=0.5	<=0.5	<=0.25	<=0.5	<=1	<=1	<=1	<=4	<=4	>4	+	+
07A29	r	c	2	29	E. coli	>2	>2	<=0.25	<=0.5	>8	>8	>16	8	<=4	>4	+	+		+
07A30	r	c	2	30	E. coli	>2	>2	<=0.25	<=0.5	8	>8	<=1	32	<=4	>4
07A30	r	c	3	30	P. aeruginosa			<=0.5	1	4	4	8		<=4	<=0.5
07A33	r	e	1	33	E. coli	>2	>2	<=0.25	<=0.5	>8	>8	>16	<=4	<=4	>4	+						+
07A33	r	e	2	33	K. oxytoca	1	>2	<=0.25	<=0.5	>8	<=1	<=1	<=4	>64	>4
07A34	r	e	1	34	E. coli	>2	>2	<=0.25	<=0.5	8	2	16	8	<=4	>4	+						+
07A38	r	e	1	38	E. coli	>2	>2	<=0.25	<=0.5	>8	>8	>16	<=4	<=4	>4	+						+
07A39	r	e	1	39	E. coli	>2	>2	<=0.25	<=0.5	>8	8	>16	<=4	<=4	>4	+						+
07A45	r	e	1	45	E. coli	>2	>2	<=0.25	<=0.5	>8	8	>16	<=4	<=4	>4	+						+
07A46	r	c	2	46	E. coli	>2	>2	<=0.25	<=0.5	>8	>8	>16	<=4	<=4	>4	+						+
07A49	r	e	2	49	P. mirabilis	>2	>2	<=0.25	2	<=1	<=1	>16	<=4	<=4	1	+				+
07A49	r	e	1	49	P. aeruginosa			<=0.5	2	8	4	4		<=4	<=0.5
07A50	r	e	1	50	E. coli	>2	>2	<=0.25	<=0.5	>8	8	16	<=4	<=4	>4	+						+
07A50	r	e	2	50	K. pneumoniae	>2	>2	<=0.25	1	>8	>8	>16	<=4	<=4	2	+	+	+	+
07A53	r	e	1	53	P. mirabilis	>2	>2	<=0.25	2	<=1	<=1	8	<=4	<=4	1	+				+
07A53	r	c	2	53	P. aeruginosa			<=0.5	2	>16	>16	8		64	<=0.5
07A54	r	c	3	54	P. aeruginosa			<=0.5	2	>16	4	8		16	4
07A56	r	e	1	56	E. coli	>2	>2	<=0.25	<=0.5	>8	>8	>16	<=4	<=4	1	+			+
07A59	r	c	2	59	P. aeruginosa			2	2	16	4	8		16	1
07A62	r	e	1	62	E. coli	>2	>2	<=0.25	<=0.5	8	4	16	<=4	<=4	>4	+						+
07A64	r	e	1	64	E. coli	>2	>2	<=0.25	<=0.5	>8	<=1	>16	<=4	<=4	>4	+	+					+
07A64	r	c	2	64	A. baumannii			1	<=0.5	>16	4	8			<=0.5
07A65	r	c	3	65	E. coli	>2	>2	<=0.25	<=0.5	>8	4	>16	16	32	>4	+	+					+
07A65	r	e	2	65	K. pneumoniae	>2	>2	<=0.25	<=0.5	>8	>8	>16	<=4	<=4	<=0.12	+	+	+	+
07A67	r	e	1	67	P. nitroreducens			<=0.5	<=0.5	>16	4	4		<=4	<=0.5
07A69	r	e	1	69	E. coli	>2	>2	<=0.25	<=0.5	8	4	16	<=4	<=4	>4	+						+
07A70	r	e	1	70	E. coli	>2	>2	<=0.25	<=0.5	>8	4	16	<=4	<=4	>4	+						+
07A71	r	e	1	71	P. aeruginosa			<=0.5	1	16	2	4		8	>8
07A74	r	e	1	74	E. coli	>2	>2	<=0.25	<=0.5	8	2	16	<=4	<=4	4	+						+
07A75	r	e	1	75	E. coli	>2	>2	<=0.25	<=0.5	8	4	16	<=4	<=4	>4	+						+
CTX, cefotaxime; CTRX, ceftriaxone; MEPM, meropenem; IPM, imipenem; AZT, aztreonam; CAZ, ceftazidime; CFPM, cefepime; CMZ, cefmetazole; PIPC/TAZ, piperacillin-tazobactam; LVFX, levofloxacin.
